# Supplementary material for: Toll-like receptor 2 confers partial neuroprotection during prion disease
Source: PLoS One. 2018 Dec 31;13(12):e0208559. doi: 10.1371/journal.pone.0208559 (PMC6312208; doi:10.1371/journal.pone.0208559)
Supplement: S1 File — (XLSX) [file pone.0208559.s001.xlsx]

## Sheet: TLR2ko vs C57BL6 
Quantitative RT-PCR of proinflammatory genes comparing 22L-infected TLR2-/- mice to 22L-infected C57BL/6 control mice
Symbol	Fold Change	P value	Description
Aimp1	-1.2863	0.20466	Aminoacyl tRNA synthetase complex-interacting multifunctional protein 1
Bmp2	1.0826	0.713257	Bone morphogenetic protein 2
Ccl1	-1.0744	0.786576	Chemokine (C-C motif) ligand 1
Ccl11	1.3703	0.545289	Chemokine (C-C motif) ligand 11
Ccl12	1.4527	0.039309	Chemokine (C-C motif) ligand 12
Ccl17	1.1771	0.935198	Chemokine (C-C motif) ligand 17
Ccl19	-1.8574	0.002724	Chemokine (C-C motif) ligand 19
Ccl2	2.0021	0.001942	Chemokine (C-C motif) ligand 2
Ccl20	-1.3561	0.288983	Chemokine (C-C motif) ligand 20
Ccl22	1.0679	0.764144	Chemokine (C-C motif) ligand 22
Ccl24	1.3154	0.347251	Chemokine (C-C motif) ligand 24
Ccl3	1.2197	0.263999	Chemokine (C-C motif) ligand 3
Ccl4	1.1549	0.538952	Chemokine (C-C motif) ligand 4
Ccl5	-1.1812	0.232193	Chemokine (C-C motif) ligand 5
Ccl6	1.3447	0.198254	Chemokine (C-C motif) ligand 6
Ccl7	1.5441	0.1695	Chemokine (C-C motif) ligand 7
Ccl8	1.1551	0.489387	Chemokine (C-C motif) ligand 8
Ccl9	1.403	0.055569	Chemokine (C-C motif) ligand 9
Ccr1	1.0063	0.911945	Chemokine (C-C motif) receptor 1
Ccr10	-1.3986	0.170431	Chemokine (C-C motif) receptor 10
Ccr2	1.9116	0.103487	Chemokine (C-C motif) receptor 2
Ccr3	1.038	0.811758	Chemokine (C-C motif) receptor 3
Ccr4	-1.8509	0.049298	Chemokine (C-C motif) receptor 4
Ccr5	-1.0233	0.778628	Chemokine (C-C motif) receptor 5
Ccr6	1.0749	0.834925	Chemokine (C-C motif) receptor 6
Ccr8	-1.244	0.629163	Chemokine (C-C motif) receptor 8
Cd40lg	-1.425	0.075136	CD40 ligand
Csf1	1.0432	0.565709	Colony stimulating factor 1 (macrophage)
Csf2	-1.0499	0.920504	Colony stimulating factor 2 (granulocyte-macrophage)
Csf3	-1.4216	0.391902	Colony stimulating factor 3 (granulocyte)
Cx3cl1	-1.1311	0.074641	Chemokine (C-X3-C motif) ligand 1
Cxcl1	2.0406	0.145834	Chemokine (C-X-C motif) ligand 1
Cxcl10	1.1579	0.753116	Chemokine (C-X-C motif) ligand 10
Cxcl11	-2.1317	0.029104	Chemokine (C-X-C motif) ligand 11
Cxcl12	-1.1092	0.213995	Chemokine (C-X-C motif) ligand 12
Cxcl13	-1.6027	0.072365	Chemokine (C-X-C motif) ligand 13
Cxcl15	-1.2863	0.20466	Chemokine (C-X-C motif) ligand 15
Cxcl5	1.0096	0.695374	Chemokine (C-X-C motif) ligand 5
Cxcl9	1.1533	0.564148	Chemokine (C-X-C motif) ligand 9
Cxcr2	-1.5678	0.336056	Chemokine (C-X-C motif) receptor 2
Cxcr3	-1.4861	0.350486	Chemokine (C-X-C motif) receptor 3
Cxcr5	-1.7657	0.214523	Chemokine (C-X-C motif) receptor 5
Fasl	-1.9229	0.100003	Fas ligand (TNF superfamily, member 6)
Ifng	1.1706	0.780378	Interferon gamma
Il10ra	1.0448	0.840486	Interleukin 10 receptor, alpha
Il10rb	-1.1477	0.090375	Interleukin 10 receptor, beta
Il11	1.7252	0.660286	Interleukin 11
Il13	-1.1741	0.457253	Interleukin 13
Il15	1.1029	0.323058	Interleukin 15
Il16	-1.1416	0.440406	Interleukin 16
Il17a	-1.2863	0.20466	Interleukin 17A
Il17b	1.0616	0.677653	Interleukin 17B
Il17f	1.1394	0.453702	Interleukin 17F
Il1a	1.0574	0.631134	Interleukin 1 alpha
Il1b	1.1038	0.410872	Interleukin 1 beta
Il1r1	1.1119	0.318045	Interleukin 1 receptor, type I
Il1rn	1.1787	0.801889	Interleukin 1 receptor antagonist
Il21	1.9185	0.144994	Interleukin 21
Il27	1.1907	0.885036	Interleukin 27
Il2rb	-1.1956	0.551636	Interleukin 2 receptor, beta chain
Il2rg	-1.0002	0.898798	Interleukin 2 receptor, gamma chain
Il3	-2.7774	0.094118	Interleukin 3
Il33	1.2131	0.200611	Interleukin 33
Il4	-3.2082	0.027927	Interleukin 4
Il5	-1.1973	0.444377	Interleukin 5
Il5ra	-1.1181	0.836541	Interleukin 5 receptor, alpha
Il6ra	-1.2311	0.222002	Interleukin 6 receptor, alpha
Il6st	1.0744	0.376123	Interleukin 6 signal transducer
Il7	-1.2977	0.216477	Interleukin 7
Lta	2.169	0.078766	Lymphotoxin A
Ltb	-1.2414	0.319927	Lymphotoxin B
Mif	-1.0605	0.255367	Macrophage migration inhibitory factor
Nampt	-1.0576	0.501123	Nicotinamide phosphoribosyltransferase
Osm	-1.1686	0.539802	Oncostatin M
Pf4	-1.0733	0.551326	Platelet factor 4
Spp1	-1.0215	0.751234	Secreted phosphoprotein 1
Tnf	1.3007	0.200678	Tumor necrosis factor
Tnfrsf11b	1.0231	0.770583	Tumor necrosis factor receptor superfamily, member 11b (osteoprotegerin)
Tnfsf10	-1.2627	0.263233	Tumor necrosis factor (ligand) superfamily, member 10
Tnfsf11	1.3729	0.86075	Tumor necrosis factor (ligand) superfamily, member 11
Tnfsf13	-1.0292	0.911361	Tumor necrosis factor (ligand) superfamily, member 13
Tnfsf13b	1.1641	0.142936	Tumor necrosis factor (ligand) superfamily, member 13b
Tnfsf4	1.1917	0.422751	Tumor necrosis factor (ligand) superfamily, member 4
Vegfa	-1.0224	0.747524	Vascular endothelial growth factor A

## Sheet: Raw Data Tlr2ko vs C57BL6
	B334-1 Brain C57BL/6 22L Terminal	B334-2 Brain C57BL/6 22L Terminal	B338-1 Brain C57BL/6 22L Terminal	B338-2 Brain C57BL/6 22L Terminal	B329-1 Brain TLR2-/- 22L Terminal	B329-2 Brain TLR2-/- 22L Terminal	B333-1 Brain TLR2-/- 22L Terminal	B333-2 Brain TLR2-/- 22L Terminal
A01	23.69	23.305	23.555	23.481	23.619	23.173	23.203	23.115
A02	28.308	27.095	28.27	27.435	27.794	26.991	27.293	27.119
A03	36.668	32.712	35.515	33.275	Undetermined	34.116	32.46	33.372
A04	32.768	31.705	30.697	31.704	32.25	30.83	30.302	30.221
A05	25.254	24.203	25.359	25.561	24.853	24.115	24.091	23.71
A06	28.588	27.45	26.431	25.927	26.414	26.356	26.495	26.737
A07	26.391	25.729	26.13	25.714	27.191	26.55	26.348	25.995
A08	28.527	27.444	28.385	27.829	26.95	26.584	26.531	26.661
A09	Undetermined	33.357	35.095	Undetermined	Undetermined	34.201	34.461	35.137
A10	32.33	30.775	31.411	32.277	31.186	30.644	31.349	31.782
A11	35.125	36.513	Undetermined	34.508	34.011	32.816	34.646	35.974
A12	25.628	25.549	26.233	25.994	25.385	24.903	25.277	25.24
B01	26.004	25.654	26.735	26.864	26	25.319	25.795	25.859
B02	26.806	26.608	27.444	27.41	27.634	26.87	26.727	26.545
B03	23.849	23.582	24.669	24.918	23.862	23.304	23.383	23.307
B04	30.23	29.477	30.328	28.946	28.814	28.789	28.69	28.728
B05	27.839	27.239	28.151	28.397	28.449	27.696	26.889	26.307
B06	29.098	28.782	29.248	28.968	28.46	27.757	28.27	28.202
B07	30.986	29.891	30.287	29.835	30.459	29.657	29.909	29.485
B08	28.981	27.879	28.711	29.127	30.112	28.792	28.133	28.144
B09	33.218	31.402	33.942	32.612	31.7	31.563	31.883	30.836
B10	27.886	26.77	27.83	27.797	28	27.125	26.72	26.77
B11	Undetermined	33.988	Undetermined	33.912	Undetermined	Undetermined	Undetermined	Undetermined
B12	27.727	26.548	27.348	27.401	27.688	26.902	26.588	26.526
C01	31.923	32.564	32.326	32.158	31.987	31.915	31.64	31.559
C02	Undetermined	Undetermined	32.749	Undetermined	34.745	Undetermined	Undetermined	32.811
C03	Undetermined	34.748	Undetermined	34.661	Undetermined	Undetermined	Undetermined	35.648
C04	24.679	24.188	24.489	24.799	24.589	24.126	23.875	23.868
C05	35.632	34.928	Undetermined	Undetermined	34.99	34.821	33.945	Undetermined
C06	34.613	32.975	33.559	34.704	36.166	Undetermined	33.468	32.96
C07	21.883	21.194	21.607	21.882	21.971	21.433	21.214	21.206
C08	38.037	33.277	33.757	33.14	31.921	32.768	32.344	32.572
C09	24.151	23.521	25.106	25.281	24.713	23.668	23.793	23.586
C10	34.293	33.973	33.504	33.597	34.566	35.206	33.928	34.788
C11	25.115	24.634	25.35	25.443	25.416	24.97	24.657	24.644
C12	25.394	24.595	26.688	25.487	26.454	25.733	25.63	25.616
D01	39.388	38.268	37.494	Undetermined	37.69	38.171	36.56	37.094
D02	28.474	28.015	29.888	30.059	29.146	28.745	28.519	28.518
D03	31.705	30.632	32.362	31.601	30.575	30.744	31.344	31.361
D04	Undetermined	33.292	Undetermined	33.712	Undetermined	Undetermined	Undetermined	33.146
D05	32.098	31.376	32.235	32.928	32.634	33.713	31.221	31.902
D06	38.662	32.516	Undetermined	33.619	Undetermined	34.539	33.424	Undetermined
D07	32.617	31.591	32.61	33.188	35.168	32.946	32.453	31.927
D08	33.442	Undetermined	Undetermined	Undetermined	Undetermined	Undetermined	32.555	33.525
D09	26.187	25.662	25.791	26.53	26.257	25.476	25.447	25.284
D10	25.479	24.798	25.685	25.499	25.745	25.279	24.954	24.825
D11	31.423	30.561	35.128	32.745	32.118	30.727	30.422	31.862
D12	Undetermined	Undetermined	32.827	33.387	34.596	33.275	34.259	33.557
E01	28.867	28.373	28.747	28.58	28.938	28.265	27.606	27.74
E02	26.682	25.567	25.85	26.736	26.597	26.212	25.902	25.435
E03	Undetermined	Undetermined	Undetermined	Undetermined	Undetermined	Undetermined	Undetermined	Undetermined
E04	29.696	29.389	30.348	29.67	29.661	29.201	29.615	28.828
E05	31.91	31.427	31.727	31.928	30.927	31.187	30.847	31.825
E06	27.676	26.709	27.769	27.365	27.777	26.632	26.542	26.793
E07	30.149	29.944	30.425	30.568	30.238	29.449	29.758	29.618
E08	27.312	26.688	27.187	26.848	26.77	26.671	26.168	26.361
E09	30.215	29.404	32.83	31.641	31.329	30.302	30.274	29.783
E10	34.695	34.68	35.406	34.652	32.783	33.651	35.581	32.38
E11	32.807	30.338	30.964	33.88	33.162	30.85	30.751	30.766
E12	31.822	31.136	33.253	31.427	32.661	30.817	31.938	31.8
F01	26.926	26.581	27.261	27.444	27.324	26.53	26.425	26.481
F02	32.973	32.585	Undetermined	Undetermined	Undetermined	Undetermined	Undetermined	Undetermined
F03	23.29	22.675	23.558	23.954	23.439	22.564	22.502	22.404
F04	31.698	30.616	31.293	31.668	Undetermined	32.432	32.306	30.811
F05	Undetermined	30.605	30.733	32	33.872	32.348	30.89	30.814
F06	Undetermined	31.867	32.601	34.732	34.474	33.194	34.29	31.433
F07	27.817	27.09	27.403	26.758	27.922	27.157	26.855	26.881
F08	24.22	23.912	24.578	24.283	24.36	23.75	23.646	23.37
F09	31.723	31.384	32.383	31.872	31.832	32.076	31.754	31.751
F10	34.942	32.321	32.335	33.117	32.752	31.234	31.808	31
F11	29.476	29.733	30.143	29.498	29.964	30.236	29.116	29.329
F12	20.27	19.802	20.272	19.996	20.372	19.83	19.473	19.551
G01	24.354	23.671	23.955	23.829	24.217	23.772	23.425	23.265
G02	30.578	29.67	29.512	30.42	30.385	29.332	29.559	30.35
G03	28.735	28.497	29.124	29.129	29.327	28.764	28.174	28.175
G04	22.733	22.338	22.948	22.875	22.92	22.221	22.344	22.079
G05	29.699	29.343	29.587	28.959	28.784	28.639	28.826	28.369
G06	27.661	27.109	27.341	27.315	27.216	27.294	26.771	26.56
G07	28.367	27.922	28.982	29.579	29.592	28.335	28.53	28.286
G08	29.842	29.137	27.286	26.492	27.42	27.255	27.495	27.305
G09	28.708	27.674	28.815	29.17	29.121	28.688	27.687	27.584
G10	28.379	27.83	28.253	27.874	28.257	27.443	27.027	27.279
G11	Undetermined	Undetermined	Undetermined	Undetermined	Undetermined	Undetermined	33.263	34.272
G12	25.287	23.944	24.491	24.988	24.839	24.382	24.166	23.998
H01	18.489	17.848	18.48	18.386	18.535	17.797	17.536	17.553
H02	18.821	18.195	19.126	18.844	19.335	18.336	18.155	18.139
H03	18.537	17.983	18.462	18.323	18.5	17.861	17.75	17.763
H04	25.098	24.496	25.158	25.209	24.905	24.374	24.465	24.277
H05	19.25	18.689	19.195	19.165	19.307	18.705	18.584	18.557
H06	Undetermined	Undetermined	Undetermined	Undetermined	Undetermined	Undetermined	Undetermined	Undetermined
H07	20.173	20.293	20.341	19.919	20.245	20.253	20.293	19.977
H08	20.146	20.215	20.196	20.107	20.34	20.344	20.269	20.228
H09	20.195	20.128	20.207	19.942	20.382	20.274	20.251	20.182
H10	19.481	19.635	19.545	19.455	19.622	19.677	19.552	19.433
H11	19.716	19.668	19.383	19.411	19.897	19.835	19.623	19.636
H12	19.586	19.929	19.517	19.772	19.612	19.966	19.452	19.807

## Sheet: C5aR1ko vs Balbc
Quantitative RT-PCR of proinflammatory genes comparing 22L-infected C5aR1-/- mice to 22L-infected Balb/c control mice
Symbol	Fold Change	P value	Description
Aimp1	1.2561	0.160297	Aminoacyl tRNA synthetase complex-interacting multifunctional protein 1
Bmp2	-1.0105	0.870013	Bone morphogenetic protein 2
Ccl1	-1.5498	0.339573	Chemokine (C-C motif) ligand 1
Ccl11	-1.3039	0.617112	Chemokine (C-C motif) ligand 11
Ccl12	1.6115	0.0167978	Chemokine (C-C motif) ligand 12
Ccl17	1.2679	0.0620233	Chemokine (C-C motif) ligand 17
Ccl19	1.3575	0.401382	Chemokine (C-C motif) ligand 19
Ccl2	1.5499	0.145821	Chemokine (C-C motif) ligand 2
Ccl20	-1.1546	0.734084	Chemokine (C-C motif) ligand 20
Ccl22	1.3997	0.446742	Chemokine (C-C motif) ligand 22
Ccl24	1.0078	0.983443	Chemokine (C-C motif) ligand 24
Ccl3	1.3017	0.0383847	Chemokine (C-C motif) ligand 3
Ccl4	1.0904	0.409032	Chemokine (C-C motif) ligand 4
Ccl5	1.1869	0.0247712	Chemokine (C-C motif) ligand 5
Ccl6	1.3224	0.0820841	Chemokine (C-C motif) ligand 6
Ccl7	1.3119	0.335305	Chemokine (C-C motif) ligand 7
Ccl8	1.9227	0.0223136	Chemokine (C-C motif) ligand 8
Ccl9	2.17	0.00855106	Chemokine (C-C motif) ligand 9
Ccr1	1.1182	0.672456	Chemokine (C-C motif) receptor 1
Ccr10	1.039	0.855655	Chemokine (C-C motif) receptor 10
Ccr2	2.3451	0.0390852	Chemokine (C-C motif) receptor 2
Ccr3	1.3707	0.140946	Chemokine (C-C motif) receptor 3
Ccr4	2.122	0.145623	Chemokine (C-C motif) receptor 4
Ccr5	1.3236	0.0295865	Chemokine (C-C motif) receptor 5
Ccr6	1.0379	0.71339	Chemokine (C-C motif) receptor 6
Ccr8	-1.0934	0.808929	Chemokine (C-C motif) receptor 8
Cd40lg	1.4161	0.0373107	CD40 ligand
Csf1	-1.0262	0.741322	Colony stimulating factor 1 (macrophage)
Csf2	3.7145	0.0165004	Colony stimulating factor 2 (granulocyte-macrophage)
Csf3	1.2097	0.670254	Colony stimulating factor 3 (granulocyte)
Cx3cl1	-1.0995	0.418822	Chemokine (C-X3-C motif) ligand 1
Cxcl1	1.7066	0.231234	Chemokine (C-X-C motif) ligand 1
Cxcl10	1.0855	0.327158	Chemokine (C-X-C motif) ligand 10
Cxcl11	-1.7451	0.350612	Chemokine (C-X-C motif) ligand 11
Cxcl12	-1.1228	0.477518	Chemokine (C-X-C motif) ligand 12
Cxcl13	3.4989	0.00125795	Chemokine (C-X-C motif) ligand 13
Cxcl15	1.1346	0.383781	Chemokine (C-X-C motif) ligand 15
Cxcl5	1.0522	0.779428	Chemokine (C-X-C motif) ligand 5
Cxcl9	-1.2902	0.653985	Chemokine (C-X-C motif) ligand 9
Cxcr2	-1.0512	0.940887	Chemokine (C-X-C motif) receptor 2
Cxcr3	-1.3366	0.375768	Chemokine (C-X-C motif) receptor 3
Cxcr5	-1.1022	0.867476	Chemokine (C-X-C motif) receptor 5
Fasl	1.5515	0.183476	Fas ligand (TNF superfamily, member 6)
Ifng	-1.0312	0.956098	Interferon gamma
Il10ra	-1.0063	0.936988	Interleukin 10 receptor, alpha
Il10rb	1.0475	0.404831	Interleukin 10 receptor, beta
Il11	1.5726	0.14056	Interleukin 11
Il13	1.758	0.251445	Interleukin 13
Il15	1.0775	0.787621	Interleukin 15
Il16	-1.4227	0.178755	Interleukin 16
Il17a	1.2561	0.160297	Interleukin 17A
Il17b	-1.8306	0.0290933	Interleukin 17B
Il17f	1.0334	0.812373	Interleukin 17F
Il1a	1.3525	0.0414071	Interleukin 1 alpha
Il1b	1.0699	0.541135	Interleukin 1 beta
Il1r1	1.0857	0.410141	Interleukin 1 receptor, type I
Il1rn	1.3058	0.0551453	Interleukin 1 receptor antagonist
Il21	1.1015	0.731737	Interleukin 21
Il27	-1.509	0.276061	Interleukin 27
Il2rb	1.4301	0.579381	Interleukin 2 receptor, beta chain
Il2rg	-1.1018	0.582352	Interleukin 2 receptor, gamma chain
Il3	1.1468	0.38185	Interleukin 3
Il33	-1.1628	0.376778	Interleukin 33
Il4	-1.5649	0.505044	Interleukin 4
Il5	-1.509	0.606035	Interleukin 5
Il5ra	-1.8183	0.258394	Interleukin 5 receptor, alpha
Il6ra	1.1852	0.293813	Interleukin 6 receptor, alpha
Il6st	1.0354	0.31168	Interleukin 6 signal transducer
Il7	-1.7472	0.153935	Interleukin 7
Lta	1.6617	0.218619	Lymphotoxin A
Ltb	1.4486	0.235369	Lymphotoxin B
Mif	1.0557	0.526334	Macrophage migration inhibitory factor
Nampt	-1.0896	0.180102	Nicotinamide phosphoribosyltransferase
Osm	1.1826	0.739746	Oncostatin M
Pf4	-1.2316	0.222918	Platelet factor 4
Spp1	1.2356	0.289781	Secreted phosphoprotein 1
Tnf	1.2356	0.447694	Tumor necrosis factor
Tnfrsf11b	-1.2151	0.214545	Tumor necrosis factor receptor superfamily, member 11b (osteoprotegerin)
Tnfsf10	1.0978	0.755478	Tumor necrosis factor (ligand) superfamily, member 10
Tnfsf11	3.6425	0.0154833	Tumor necrosis factor (ligand) superfamily, member 11
Tnfsf13	1.2563	0.481374	Tumor necrosis factor (ligand) superfamily, member 13
Tnfsf13b	-1.2227	0.123563	Tumor necrosis factor (ligand) superfamily, member 13b
Tnfsf4	-1.482	0.410347	Tumor necrosis factor (ligand) superfamily, member 4
Vegfa	-1.0264	0.896044	Vascular endothelial growth factor A

## Sheet: Raw Data C5ar1ko vs Balbc
	B384-1 Brain Balb/c 22L terminal	B384-2 Brain Balb/c 22L terminal	B384-3 Brain Balb/c 22L terminal	B385-1 Brain Balb/c 22L terminal	B390-1 Brain C5aR1KO 22L terminal	B390-2 Brain C5aR1KO 22L terminal	B390-3 Brain C5aR1KO 22L terminal	B390-4 Brain C5aR1KO 22L terminal
A01	22.652	22.449	22.959	22.783	23.208	22.978	23.659	22.828
A02	28.087	27.913	28.097	28.107	28.526	28.153	28.725	28.176
A03	34.7	33.116	Undetermined	32.477	Undetermined	Undetermined	Undetermined	34.137
A04	32.609	31.738	31.547	33.561	34.394	31.76	34.172	31.976
A05	25.905	25.725	26.407	26.354	25.963	25.876	25.711	25.403
A06	26.332	26.281	26.483	26.354	26.349	25.732	26.937	26.378
A07	27.609	27.187	26.671	28.11	28.184	27.147	27.631	26.167
A08	28.395	27.669	28.279	27.892	27.997	28.383	27.662	26.98
A09	Undetermined	Undetermined	Undetermined	32.855	Undetermined	Undetermined	Undetermined	Undetermined
A10	31.813	32.267	31.774	32.219	30.992	33.146	32.018	31.292
A11	33.004	34.441	33.475	34.634	34.711	33.156	34.407	34.551
A12	26.32	26.119	26.615	26.419	26.583	26.333	26.439	25.912
B01	26.56	26.166	26.825	26.76	27.148	26.598	27.165	26.216
B02	27.322	27.516	27.672	27.492	27.616	27.22	28.114	27.379
B03	25.861	25.894	26.139	25.982	26.103	25.877	25.784	25.815
B04	28.617	29.54	29.619	29.133	29.632	29.57	29.015	28.441
B05	28.133	28.089	27.798	28.79	27.877	27.685	27.885	26.906
B06	32.149	31.871	32.211	31.591	30.767	30.816	31.527	31.557
B07	29.584	29.643	29.824	28.753	30.212	29.645	30.005	28.613
B08	29.428	28.232	28.548	28.899	29.337	28.761	29.471	28.633
B09	31.85	30.904	32.222	30.398	30.366	30.921	30.566	29.918
B10	27.143	26.734	28.099	27.008	27.222	27.191	27.64	26.427
B11	Undetermined	38.101	Undetermined	Undetermined	33.853	Undetermined	33.121	Undetermined
B12	26.402	26.102	26.715	26.401	26.806	26.09	26.678	25.744
C01	25.681	25.731	26.384	25.992	26.565	25.867	26.327	26.13
C02	Undetermined	37.752	Undetermined	33.169	Undetermined	Undetermined	Undetermined	Undetermined
C03	Undetermined	Undetermined	Undetermined	36.342	Undetermined	34.308	Undetermined	Undetermined
C04	24.961	24.89	25.415	25.384	25.514	25.442	25.914	25.245
C05	35.106	34.148	32.948	33.576	32.975	31.463	32.569	32.408
C06	34.506	39.206	33.013	33.623	33.778	34.308	Undetermined	33.273
C07	21.912	21.875	22.504	21.99	22.688	21.893	23.355	22.208
C08	32.84	32.572	33.678	32.591	32.917	32.934	31.293	32.768
C09	24.934	24.835	25.153	25.146	25.314	25.16	25.708	24.728
C10	31.175	32.444	32.323	33.981	32.653	32.486	34.924	34.389
C11	24.143	23.964	24.38	24.422	25.133	24.205	25.596	23.959
C12	25.666	25.69	25.98	26.523	24.693	24.691	24.201	24.362
D01	34.865	34.548	36.471	37.801	38.656	Undetermined	35.312	37.717
D02	28.887	28.341	28.939	29.28	29.485	29.158	29.484	28.342
D03	32.7	31.326	31.547	33.243	32.396	31.431	Undetermined	32.775
D04	Undetermined	32.883	Undetermined	31.815	33.458	Undetermined	Undetermined	32.844
D05	32.7	33.803	32.512	32.206	33.567	32.935	34.262	33.447
D06	33.873	32.143	34.232	33.398	38.074	37.011	33.331	32.192
D07	31.822	31.587	31.203	32.211	32.348	30.303	31.941	31.012
D08	33.208	33.169	33.182	Undetermined	Undetermined	Undetermined	33.438	32.614
D09	26.125	26.018	26.358	26.305	26.521	26.244	27.256	26.137
D10	25.12	25.108	25.501	25.423	25.767	25.381	25.916	25.136
D11	31.293	31.975	31.328	30.344	30.951	30.717	31.292	30.683
D12	35.673	Undetermined	33.194	Undetermined	Undetermined	34.121	33.964	33.169
E01	29.369	29.505	29.515	29.88	30.919	29.132	30.285	28.818
E02	26.797	26.745	26.086	26.599	27.572	27.57	27.858	26.577
E03	Undetermined	Undetermined	Undetermined	Undetermined	Undetermined	38.222	Undetermined	Undetermined
E04	29.864	29.902	29.274	29.629	30.505	30.816	31.581	30.572
E05	30.956	30.696	31.684	31.435	31.457	30.934	31.928	31.578
E06	26.909	26.878	27.452	27.47	27.302	26.625	27.855	26.5
E07	27.516	27.263	27.963	27.64	28.203	27.336	28.519	27.25
E08	27.164	26.961	27.235	27.147	27.715	27.192	27.653	26.788
E09	29.348	28.874	29.9	29.673	29.72	28.909	29.711	29.231
E10	34.772	33.626	33.975	34.245	35.174	34.109	33.978	34.289
E11	32.218	32.115	31.571	31.684	31.872	32.52	33.361	33.525
E12	34.106	Undetermined	31.949	33.614	32.589	32.636	Undetermined	33.695
F01	27.264	27.609	27.565	27.384	27.621	27.594	28.263	28.219
F02	Undetermined	34.475	Undetermined	Undetermined	Undetermined	Undetermined	Undetermined	Undetermined
F03	23.424	23.392	24.541	23.681	24.347	24.416	24.676	23.785
F04	32.176	31.533	30.722	31.372	38.098	30.783	32.355	31.565
F05	Undetermined	31.798	34.468	31.856	37.209	Undetermined	38.275	31.812
F06	32.722	32.321	31.89	31.483	Undetermined	33.334	32.945	31.903
F07	27.681	27.242	28.578	27.496	27.903	27.51	28.428	27.491
F08	23.118	22.961	23.507	23.303	23.732	23.226	23.889	23.157
F09	31.362	31.223	30.492	31.935	31.899	32.343	32.372	32.934
F10	32.597	30.477	31.164	30.598	30.912	30.169	31.718	30.422
F11	30.959	29.541	29.797	30.592	29.804	30.162	30.256	29.844
F12	19.245	19.243	19.734	19.523	19.947	19.192	19.929	19.68
G01	23.589	23.502	23.998	23.545	24.258	23.93	24.597	23.66
G02	29.578	31.968	30.909	30.823	30.379	29.892	32.678	30.677
G03	28.167	28.253	27.95	28.408	29.117	28.798	28.914	28.467
G04	22.421	22.224	22.713	22.68	23.171	22.456	22.259	22.247
G05	29.465	30.151	29.557	29.771	30.624	29.756	29.719	28.94
G06	27.166	26.687	27.12	26.946	27.984	27.16	28.345	26.87
G07	28.738	28.483	30.406	28.467	29.41	29.272	29.643	28.546
G08	30.221	29.807	29.98	31.853	29.731	28.459	28.617	28.91
G09	28.891	28.663	27.436	28.453	28.806	27.65	28.857	28.129
G10	27.307	27.386	27.557	27.318	28.219	28.091	28.265	27.469
G11	Undetermined	Undetermined	33.01	33.404	Undetermined	Undetermined	Undetermined	Undetermined
G12	24.185	23.84	23.688	23.946	24.719	23.445	25.096	23.865
H01	18.238	18.199	18.628	18.444	18.837	18.172	19.158	18.4
H02	19.566	19.637	19.965	19.891	20.227	19.751	19.881	19.811
H03	18.183	18.138	18.555	18.283	18.759	18.228	19.087	18.378
H04	24.837	24.772	25.38	25.147	25.504	24.977	25.69	25.013
H05	18.857	18.754	19.234	18.976	19.484	19.257	19.67	19.006
H06	Undetermined	Undetermined	Undetermined	38.829	Undetermined	Undetermined	Undetermined	39.28
H07	19.596	19.731	19.628	19.572	19.703	19.711	19.672	19.679
H08	19.474	19.616	19.538	19.528	19.672	19.681	19.556	19.582
H09	19.53	19.656	19.66	19.574	19.699	19.624	19.577	19.64
H10	18.712	19.203	19.188	18.914	19.176	19.295	19.631	18.958
H11	19.28	18.947	18.997	19.125	19.44	19.233	19.315	19.296
H12	19.487	19.266	19.13	19.477	19.627	19.644	19.296	19.281
